# Supplementary material for: C. elegans Model Identifies Genetic Modifiers of α-Synuclein Inclusion Formation During Aging
Source: PLoS Genet. 2008 Mar 21;4(3):e1000027. doi: 10.1371/journal.pgen.1000027 (PMC2265412; doi:10.1371/journal.pgen.1000027)
Supplement: Table S1 — Human orthologs. (0.08 MB XLS) [file pgen.1000027.s001.xls]

## Sheet: Blad1
			Table S1. Suppressors of alpha-synuclein inclusion formation (human orthologs)
			Process	Gene	CGC name	Human Ortholog (unless noted)	UniProt ID	BLAST(E)	% length	Expasy Subcellular Location
			CS	R05H10.6	cdh-7	FAT tumor suppressor homolog 3	Q8TDW7_HUMAN	5.1e-30	62.2%	Membrane
			DR	E03A3.2	rcq-5	Isoform Beta of ATP-dependent DNA helicase Q5	RECQ5_HUMAN	2.9e-103	67.7%	Nucleus/Cytoplasm
			DR	W02D9.1	pri-2	Isoform 1 of DNA primase large subunit	PRI2_HUMAN	2e-88	91.7%	Nucleus
			ECM	F41F3.4	col-139	Collagen alpha-1(III) chain precursor	CO3A1_HUMAN	3.7e-41	61.6%	Extracellular
			EM	C07A9.8		Isoform 2 of Bestrophin-3	BEST3_HUMAN	3.5e-73	89.8%	Membrane; multi-pass membrane protein
			EM	T14F9.1	vha-15 (phi-52)	Isoform 2 of Vacuolar ATP synthase subunit H	VATH_HUMAN	1.7e-127	97.7%	Vacuolar; endosomal
			EM	W01B11.2	sulp-6	Sulfate transporter	S26A2_HUMAN	1.7e-68	65.3%	Membrane; multi-pass membrane protein
			EM	Y37H9A.6	ndx-4	Bis(5'-nucleosyl)-tetraphosphatase	AP4A_HUMAN	1.3e-31	95.7%	Unknown
			ET	B0213.12	cyp-34A7	Cytochrome P450 2B6	CP2B6_HUMAN	5.5e-63	99.4%	ER
			ET	C28H8.11		Tryptophan 2,3-dioxygenase/NAD metabolism (oxidoreductase)	T23O_HUMAN	2.7e-107	99.3%	Unknown
			ET	W01B11.6		11 kDa protein, thioredoxin	THIO_HUMAN	2.2e-05	73.4%	Localized to cytoplasm and vacuoles
			GM	F29F11.2	ugt-34	UDP-glucuronosyltransferase 1-8 precursor	UD18_HUMAN	8e-42	90.7%	ER/Microsomes
			GM	K07A3.1	fbp-1	Fructose-1,6-bisphosphatase 1	F16P1_HUMAN	6.5e-109	97.4%	Unknown
			LM	C28C12.7	spp-10	Isoform Sap-mu-0 of Proactivator polypeptide precursor	SAP_HUMAN	1.9e-14	82.3%	Lysosomes
			LM	F28H1.4		Plasmolipin	PLLP_HUMAN	6.5e-13	52.6%	Membrane; multi-pass membrane protein
			LM	K09H9.6	lpd-6	Isoform 1 of Suppressor of SWI4 1 homolog	SSF1_HUMAN	1.3e-71	90.1%	Nucleus/nucleolus
			LM	T08H10.1		Aldo-keto reductase family 1 member B10	AK1BA_HUMAN	4.1e-63	88.9%	Cytoplasmic
			LM	W03G9.6	paf-1	Platelet-activating factor acetylhydrolase 2, cytoplasmic	PAFA2_HUMAN	3.8e-55	88.8%	Cytoplasm
			LM	Y48G9A.10		Carnitine O-palmitoyltransferase I	CPT1B_HUMAN	2.7e-91	89.5%	Mitochondrion; Membrane protein
			LM	Y6B3B.10	tag-160	Mm: LAG1 longevity assurance homolog 1	LASS5_HUMAN	9.7e-49	75.8%	ER
			ME	F21F3.3		Protein-S-isoprenylcysteine O-methyltransferase	ICMT_HUMAN	1.2e-48	72.9%	ER/Protein targeting to membrane
			PD	F49B2.6		Isoform 1 of Leucyl-cystinyl aminopeptidase	LCAP_HUMAN	2.9e-116	84.3%	Membrane protein; Vesicular; Secreted protein
			PD	M03C11.5	ymel-1	Isoform 1 of ATP-dependent metalloprotease YME1L1	YMEL1_HUMAN	6.81e-138	80.0%	Mitochondrion
			PD	R09B3.4	ubc-12	NEDD8-conjugating enzyme NCE2	UBE2F_HUMAN	4.2e-42	87.8%	Unknown
			PD	R151.6		Derlin-2, ER protein IRE target	DERL2_HUMAN	3.3e-81	92.8%	ER
			PD	T06A4.1		Carboxypeptidase A2 precursor	CBPA2_HUMAN	2.4e-72	70.8%	Secreted protein
			PF	F52H3.5		hypothetical protein LOC143941 (Hsp90 cochaperone in yeast)	NP_001073910.1	1.8e-32	99.4%	Unknown
			PF	R151.7		Heat shock protein 75 kDa, mitochondrial precursor	TRAP1_HUMAN	1.8e-145	91.2%	Mitochondrion
			PS	F42A10.4	efk-1	Elongation factor 2 kinase	EF2K_HUMAN	1e-112	77.0%	Cytoplasm
			RSP	C28H8.5		Isoform 1 of THAP domain-containing protein 4	THAP4_HUMAN	8.2e-14	58.3%	Unknown
			RSP	D2089.1	rsp-7	Isoform 2 of Splicing factor, arginine/serine-rich 12	SFR12_HUMAN	5e-62	94.2%	Nucleus
			RSP	F10E9.3		Isof. 1 of Death domain-associated protein 6 (glu/stress responsive)	DAXX_HUMAN	8.4e-06	74.6%	Nucleus/Cytoplasm
			RSP	F26H11.4		Neurofilament triplet H protein	NFH_HUMAN	3.7e-06	63.1%	Unknown
			RSP	F32D1.10	mcm-7	Isoform 1 of DNA replication licensing factor MCM7	MCM7_HUMAN	8.2e-187	96.3%	Nucleus
			RSP	Y116A8C.35	uaf-2	Splicing factor U2AF 35 kDa subunit	U2AF1_HUMAN	5e-87	92.6%	Nucleus
			RSP	Y48G1A.6		CDNA FLJ20055 fis, clone COL00943 (Transcriptional regulator)	LMBL2_MOUSE	6.5e-22	52.8%	Nucleus
			SG	T28F2.2		Isoform 1 of COMM domain-containing protein 4	COMD4_HUMAN	1.3e-09	64.6%	Cytoplasm
			SG	W05B5.2		Orexin receptor type 2 (GPCR)	OX2R_HUMAN	1.1e-36	76.8%	Membrane; multi-pass membrane protein
			SG	Y71G12B.20	mab-20	Semaphorin-4G precursor	SEM4G_HUMAN	3.3e-41	88.3%	Membrane; Single-pass type I membrane protein
			U	F52C12.2		hypothetical protein LOC115939	CP042_HUMAN	2.9e-48	90.4%	Membrane; single-pass membrane protein
			U	R11A8.4	sir-2.1	NAD-dependent deacetylase sirtuin-1	SIRT1_HUMAN	1.6e-91	93.9%	Nucleus
			U	T06G6.8		Mucin 5 (Fragment)	Q8WWQ5_HUMAN	2.1e-14	41.7%	Unknown
			U	Y54E2A.2		Hypothetical protein DKFZp564H1322 (NADPH dep oxidoreductase)	Q9H0W8_HUMAN	7.6e-17	65.7%	Unknown
			U	ZK993.2		centromere protein E, ER-Golgi in yeast	CENPE	3.9e-09	52.6%	Nucleus
			VT	C07G1.5	hgrs-1 (pqn-9)	Hepatocyte growth factor-regulated tyrosine kinase substrate	HGS_HUMAN	2.5e-108	98.8%	Cytoplasm. Endosome; Membrane protein
			VT	C34C12.2		FLJ35107 fis, clone PLACE6006871, similar to SUPPR PROT SRP40	TPRXL	1.6e-06	30.6%	Unknown
			VT	M151.3		Girdin	GRDN_HUMAN	4e-07	68.4%	ER/Golgi, Cytoplasm, Membrane
			VT	T05G5.9		Isoform 2 of GRIP and coiled-coil domain-containing protein 2	RBP24_HUMAN	8.8e-32	93.5%	Cytoplasm; Golgi apparatus; Membrane protein
			VT	W02A11.2		Vacuolar protein sorting-associated protein 25	VPS25_HUMAN	2.4e-41	95.1%	Endosome, Lysosome

## Sheet: Blad2
									One sample
									Univariate data
						Y!	6.40237e+15		Test whether sample is taken from some speficied population
						e macht -u	0.000274654		Not-nominal
		Screen alphasynuclein				u macht y	2.80963e+16		Poisson dis or Normal dist
			no. of genes	percentage		y=18			Poisson, single observation
		ER/Golgi	8	15.0943		u=8,2			Poisson table or formula
		Vacuolar	6	11.3208		Poisson	0.0012053
		Mitochondria	4	7.54717			!!!waarde vrijwel hetzelfde als benadering met de hand, dus voor polyQ formule gebruiken
		Cytoplasm	11	20.7547
		Nucleus	8	15.0943		Alpha-synuclein			Benadering
		Membrane	12	22.6415		ER/Glogi	Y=0-18, u=8,2		0.0012
		Extracellular	4	7.54717		Vesicular	Y=0-15, u=4,4		4e-05
			53	100
						PolyQ	Cytoplasm	Nucleus	ER/Golgi		Alphasyn	ER/Golgi	Vesicular
		PolyQ screen subcelloc				Y	38.1	31	8.8		Y	15	11
		ER/Golgi	10	8.84956		u	18.4	22.6	7.2		u	6.6	3.3
		Vesicular	4	3.53982		e macht -u	1.0209e-08	1.53089e-10	0.00136037		e macht -u	0.00136037	0.0368832
		Mitochondria	7	6.19469		u macht Y	1.54724e+48	9.49208e+41	3.50369e+07		u macht Y	1.96408e+12	505421
		Cytoplasm	43	38.0531		Y!	5.23023e+44	8.22284e+33	40320		Y!	1307674368000	39916800
		Nucleus	35	30.9735		p-value	4.5288e-07	0.017672	1.18212		p-value	0.00204322	0.00046701
		Membrane	14	12.3894
		Extracellular	0	0
			113	100
			List 1	List 2	List 3	List 4	List 5	List 6	List 7	List 8	List 9	List 10	list 11	list 12	list 13	list 14	list 15	list 16	list 17	list 18	list 19	list 20	Avg	SD	Avg(%)	SD(%)
		ER/Golgi	9	3	2	5	4	4	7	2	3	6	1	3	1	3	3	7	3	5	6	6	4.15	2.15883	6.64	3.45412
		Vacuolar	1	5	3	2	3	2	2	2	2	2	2	0	3	2	4	2	2	1	0	1	2.05	1.19097	3.28	1.90556
		Mitochondria	5	3	2	6	6	1	2	4	4	4	2	0	3	6	2	3	7	3	4	5	3.6	1.84676	5.76	2.95482
		Cytoplasm	14	10	11	14	10	10	10	17	8	8	15	12	12	8	11	15	7	16	8	14	11.5	3.01749	18.4	4.82799
		Nucleus	7	13	15	14	11	13	13	10	15	18	17	16	15	14	17	13	10	19	17	15	14.1	2.98946	22.56	4.78313
		Membrane	23	20	22	16	22	24	25	23	22	18	19	28	19	21	17	17	30	18	22	19	21.25	3.65449	34	5.84718
		Extracellular	4	6	8	6	3	8	7	5	9	4	2	6	10	8	8	5	4	4	5	4	5.8	2.16673	9.28	3.46677
																							62.45		99.92
